# Supplementary material for: Identification of Rapeseed (Brassica napus L.) Plant Height-Associated QTL Using BSA-seq and RNA-seq
Source: Int J Mol Sci. 2024 Sep 12;25(18):9875. doi: 10.3390/ijms25189875 (PMC11432562; doi:10.3390/ijms25189875)
Supplement: Supplementary file 1 [file ijms-25-09875-s001.zip › Table S1.xlsx]

## Sheet: Table S1
Table S1. Normality Test
Kolmogorov-Smirnov test			Shapiro-Wilk test
Statistic	DF	P-value	Statistic	DF	P-value
0.0417815	203	0.2	0.992525	203	0.38943
