# Supplementary material for: Identification of Rapeseed (Brassica napus L.) Plant Height-Associated QTL Using BSA-seq and RNA-seq
Source: Int J Mol Sci. 2024 Sep 12;25(18):9875. doi: 10.3390/ijms25189875 (PMC11432562; doi:10.3390/ijms25189875)
Supplement: Supplementary file 1 [file ijms-25-09875-s001.zip › Table S2.xlsx]

## Sheet: Table S2
Table S2. Polymorphic InDel markers developed on the qPH_F2 interval
Name	Forward 5'-3'	Reverse5'-3'	InDel location
Indel_63.25	CTCCGCTTCCATCTCCATAA	GATCACAAGGATTGGCTCGT	63250247
Indel_63.99	GGAATGGCTAAGTCGTGACC	AGCAAACAATCAGGCTTCGT	63989634
Indel_64.19	GACCTGCCAATGGTAGCAAAG	CTCGCTAAATCTCTGCCTGG	64186474
Indel_64.82	CGTCCATCTGGTGAATTTCC	TGGTTGACGAATACTCTGCG	64822609
Indel_64.85	CATTTTCAAAGATTCCGAGCA	TGTGAGGCAGAATGTGGTGT	64852570
Indel_64.945	AGATTTGGAGATGGACGTGG	CAATGTCCAGTGTGTCTGGG	64945122
Indel_64.947	CAAAGAGATATCCTCTGGCTCAA	TCCATCTGTTGCCATGAAGA	64947807
