# Supplementary material for: Identification of Rapeseed (Brassica napus L.) Plant Height-Associated QTL Using BSA-seq and RNA-seq
Source: Int J Mol Sci. 2024 Sep 12;25(18):9875. doi: 10.3390/ijms25189875 (PMC11432562; doi:10.3390/ijms25189875)
Supplement: Supplementary file 1 [file ijms-25-09875-s001.zip › Table S3.xlsx]

## Sheet: Table S3
Table S3. Quality statistics of mapping with the reference genome for RNA-Seq
Sample	Clean base(bp)	GC(%)	Q20(%)	Q30(%)
PHT-1	8701542534	49.93	98.22	94.205
PHT-2	8981944636	48.34	98.01	93.65
PHS-1	8144579608	48.9	98.315	94.4
PHS-2	7445033097	48.63	97.445	92.395
PLT-1	7692353857	48.495	98.42	94.63
PLT-2	9482204776	48.12	98.505	94.865
PLS-1	8327792281	48.87	98.41	94.65
PLS-2	7167556093	48.585	98.435	94.71
PHT, PLT and PHS, PLS represent the samples of stem tip and upper part of the stem of parental 21Y490(H) and 21Y689(L), respectively. 1, 2 represent biological replicate.
