# Supplementary material for: Identification of Rapeseed (Brassica napus L.) Plant Height-Associated QTL Using BSA-seq and RNA-seq
Source: Int J Mol Sci. 2024 Sep 12;25(18):9875. doi: 10.3390/ijms25189875 (PMC11432562; doi:10.3390/ijms25189875)
Supplement: Supplementary file 1 [file ijms-25-09875-s001.zip › Table S4.xlsx]

## Sheet: Table S4
Table S4. qRT-PCR primer sequences used in this study and the expression levels of the nine DEGs in two tissues
Gene Name	Accession Number	Gene ID	Forward 5'-3'	Reverse5'-3'	PHT-1	PHT-2	PLT-1	PLT-2	PHS-1	PHS-2	PLS-1	PLS-2	Functional annotation
BnCCH	XM_013828963	BnaA04G0036700ZS	CAAAATGGAAGGGGTTGAGTC	GCCTCAATCTTAGTCTCAGCC	1.81	2.45	30.19	28.46	2.24	1.98	32.62	31.06	Copper transport protein CCH
BnAA04G07010D	XM_013887486	BnaA04G0078100ZS	GAAGGGAGGTGAAAACGAAAAC	GGATTCTCTAGCTGCTCTTTC	20.85	25.7	8.59	6.92	26.51	30.18	5.47	6.97	Uncharacterized protein At4g13200
BnPect3	XM_013864318	BnaA05G0408200ZS	AAGGGTCAGATGCACGTAG	GAAGAAGCCTCCTATCTCCC	33.03	33.08	0.25	0.32	21.89	23.71	0.05	0.18	Pectinesterase/pectinesterase inhibitor 3
BnRibo2	XM_013843365	BnaA09G0486100ZS	GCTGAAAATGTTCAGGTGATGTATG	GACTATCTACAAACGCCGAATC	67.56	60.96	11.62	11.81	34.36	42.28	13.68	12.16	30S ribosomal protein 2
BnS4-1	XM_013852740	BnaC02G0026500ZS	CTTCATGGATGTCGTCTCTATCC	GTGTCGTTTGGTTTGATGAGC	65.91	67.9	13.86	14.91	59.87	63.03	12.95	13.11	40S ribosomal protein S4
BnWRKY50	XM_013819838	BnaC02G0500000ZS	AAGAATCCACTTCATGCTTTCG	AACAGCAAGCCATGTATTTACC	1.17	1.38	6.12	7.44	1.55	1.55	3.31	3.94	Probable WRKY transcription factor 50
BnTUBA2	XM_022697231	BnaC02G0503200ZS	TCTGCTTCTGCCGAAACTC	GTAGTTTCTGGGATGTGGGC	13.05	11.9	21.71	24.35	5.69	5.66	34.13	39.56	Tubulin alpha-6 chain
BnMavy	XM_013819847	BnaC02G0504900ZS	GGTGATACCGTCTTGTTCGAATAC	CTGACAATGGCCAGGAACG	44.43	43.92	2.22	4.19	9.57	12.69	7.02	4.87	Mavicyanin
BnSmD3b	XM_048736299	BnaC03G0455600ZS	TACACCGCCAAGGATGGTAA	CTCCCCTTCCTCCTGTTC	397.57	417.39	0.11	0.24	133.3	150.31	0.06	0.24	Small nuclear ribonucleoprotein SmD3b
		BnACTIN7	TGGGTTTGCTGGTGACGAT	TGCCTAGGACGACCAACAATACT
PHT, PLT and PHS, PLS represent the samples of stem tip and upper part of the stem of parental 21Y490(H) and 21Y689(L), respectively. 1, 2 represent biological replicate.
